# Supplementary material for: Germplasm Resources Evaluation of Cultured Largemouth Bass (Micropterus salmoides) in China Based on Whole Genome Resequencing
Source: Genes (Basel). 2024 Oct 10;15(10):1307. doi: 10.3390/genes15101307 (PMC11508010; doi:10.3390/genes15101307)
Supplement: Supplementary file 1 [file genes-15-01307-s001.zip]

Archive with 1 entries (1 files):
- genes-3191001-supplementary.xlsx
