# Supplementary material for: Germplasm Resources Evaluation of Cultured Largemouth Bass (Micropterus salmoides) in China Based on Whole Genome Resequencing
Source: Genes (Basel). 2024 Oct 10;15(10):1307. doi: 10.3390/genes15101307 (PMC11508010; doi:10.3390/genes15101307)
Supplement: Supplementary file 1 [file genes-15-01307-s001.zip › genes-3191001-supplementary.xlsx]

## Sheet: Sheet1
Table S1 Statistics for the Whole-genome sequencing data
Samples	Rawreads	Rawbases	Cleanreads	Cleanbases	CleanQ20	CleanQ30	GC
BS-1	79480020	11922003000	79460874	11850753594	0.9659	0.915009	0.420861
BS-2	90994950	13649242500	90971724	13579978082	0.971886	0.929797	0.416356
BS-3	82266122	12339918300	82234718	12290176028	0.964472	0.909564	0.415001
BS-4	83170182	12475527300	83150382	12410785258	0.971425	0.927259	0.416607
BS-5	82712714	12406907100	82676726	12344969736	0.959437	0.895016	0.415427
BS-6	110354872	16553230800	110327878	16452932538	0.966827	0.917807	0.418511
BS-7	80911412	12136711800	80891954	12073377842	0.966272	0.916451	0.416231
BS-8	82269384	12340407600	82244280	12273411318	0.966281	0.914636	0.417323
BS-9	118916508	17837476200	118886348	17752058558	0.970075	0.925926	0.416088
BS-10	128041964	19206294600	128008856	19113289896	0.970816	0.927653	0.418335
BS-11	94738990	14210848500	94682414	14128464574	0.951601	0.876103	0.420798
BS-12	126338642	18950796300	126214004	18759534772	0.971912	0.909146	0.421165
BS-13	111330858	16699628700	111221338	16580572854	0.971268	0.907301	0.416725
BS-14	128824580	19323687000	128697540	19182633802	0.973568	0.914207	0.418873
BS-15	90313734	13547060100	90229266	13458859752	0.969032	0.896894	0.415282
BS-16	98571680	14785752000	98475844	14671751028	0.970157	0.9045	0.41827
BS-17	111030014	16654502100	110921072	16553838384	0.972682	0.909441	0.414977
BS-18	103814454	15572168100	103709620	15459212516	0.973565	0.914462	0.416587
BS-19	82873940	12431091000	82793172	12336854258	0.971554	0.906476	0.415061
BS-20	113251620	16987743000	113143364	16860476760	0.968247	0.897714	0.414125
BS-21	86316214	12947432100	86232304	12851594394	0.971178	0.906247	0.415464
BS-22	81773268	12265990200	81693502	12154036842	0.969598	0.903393	0.415737
BS-23	96897286	14534592900	96807612	14442368142	0.967009	0.892191	0.413233
BS-24	98652346	14797851900	98555290	14669674082	0.971124	0.907969	0.415216
CL-1	66961514	10044227100	64125734	9435314771	0.9877	0.9573	0.426
CL-2	66810850	10021627500	64108746	9441050466	0.9873	0.9553	0.4235
CL-3	67283566	10092534900	64170668	9424415088	0.9855	0.9521	0.4248
CL-4	65507192	9826078800	63364350	9365922906	0.987	0.953	0.4197
CL-5	64016912	9602536800	62545622	9284309267	0.9868	0.9523	0.4203
CL-6	64543418	9681512700	61797936	9103032956	0.9865	0.9521	0.4226
CL-7	68134866	10220229900	66030996	9774634284	0.9853	0.9477	0.4155
CL-8	65301272	9795190800	63327356	9378463343	0.9862	0.9501	0.4191
CL-9	65014924	9752238600	61964804	9106043810	0.9868	0.9533	0.4253
CL-10	64128478	9619271700	61716244	9095502207	0.9869	0.954	0.4308
CL-11	67606012	10140901800	64420992	9456342856	0.9877	0.9565	0.4296
CL-12	64546860	9682029000	62115496	9157695220	0.9868	0.9536	0.4284
CL-13	74115158	11117273700	70780272	10410633315	0.9856	0.9522	0.4298
CL-14	65500978	9825146700	63092620	9306600952	0.9864	0.9519	0.4259
CL-15	67971020	10195653000	64493058	9467729805	0.9877	0.957	0.4265
CL-16	66216050	9932407500	63874920	9415329637	0.9853	0.9492	0.4238
CL-17	70972564	10645884600	68138218	10050131072	0.9857	0.9501	0.4256
CL-18	66148490	9922273500	63979252	9442311735	0.9873	0.9541	0.422
CL-19	65718208	9857731200	62714416	9222251851	0.9849	0.9505	0.4237
CL-20	66765622	10014843300	64316528	9486440124	0.9847	0.9472	0.4248
CL-21	67165310	10074796500	64609760	9529053404	0.9878	0.9566	0.4229
CL-22	68920254	10338038100	64805336	9480643100	0.9881	0.9584	0.4344
CL-23	65584786	9837717900	63287516	9328654863	0.9877	0.9565	0.4259
CL-24	64169534	9625430100	61591872	9068452420	0.9844	0.9458	0.4239
CL-25	66069408	9910411200	63569426	9372805725	0.9855	0.9481	0.4193
CL-26	65875500	9881325000	62962560	9253433635	0.9873	0.9552	0.4291
CL-27	65785572	9867835800	63447462	9370810035	0.9865	0.9528	0.4234
CL-28	67376898	10106534700	64435080	9479723171	0.9861	0.9539	0.4285
CL-29	66990124	10048518600	64107226	9429351954	0.988	0.9575	0.4275
CL-30	69693432	10454014800	64741484	9424618512	0.9895	0.9628	0.4389
CL-31	69529046	10429356900	64906536	9456613380	0.9889	0.9612	0.4337
CL-32	64969552	9745432800	62723808	9267533869	0.9866	0.9524	0.4223
CL-33	67773376	10166006400	64398760	9450089005	0.9888	0.96	0.4322
CL-34	66364124	9954618600	63770462	9401990201	0.9871	0.9537	0.4254
CL-35	67857668	10178650200	64618890	9496827935	0.9877	0.9569	0.4262
CL-36	66240920	9936138000	63919940	9432381187	0.9876	0.9552	0.4292
CL-37	71584858	10737728700	68870840	10162427483	0.9852	0.9511	0.4235
CL-38	67760114	10164017100	63892198	9349389340	0.988	0.958	0.4311
CL-39	65853630	9878044500	63499790	9375034036	0.9881	0.9581	0.4246
CL-40	64130500	9619575000	61920740	9143016737	0.9861	0.9507	0.4255
CL-41	66612286	9991842900	63930066	9408699533	0.9866	0.9537	0.4272
CL-42	57014676	8552201400	53634174	7810036124	0.9873	0.9559	0.4465
CL-43	66357192	9953578800	63686444	9382474431	0.9859	0.9533	0.4278
CL-44	68345872	10251880800	64851748	9514115458	0.9816	0.9377	0.4242
CL-45	71656964	10748544600	67730834	9927567062	0.9861	0.9539	0.4275
CL-46	72345990	10851898500	69501286	10236786332	0.9859	0.9529	0.4276
CL-47	69684692	10452703800	67335832	9938213454	0.9851	0.9506	0.4266
CL-48	64742008	9711301200	62308122	9171312998	0.9872	0.9553	0.4273
CL-49	71413378	10712006700	68620664	10111049312	0.9858	0.9527	0.4231
CL-50	68266474	10239971100	65159314	9585606382	0.9879	0.9576	0.4254
GL-1	66041754	9906263100	63891530	9444811211	0.9866	0.9528	0.4195
GL-2	66369644	9955446600	62916950	9238620552	0.9862	0.954	0.4208
GL-3	70494818	10574222700	66582122	9754855322	0.9858	0.9532	0.4215
GL-4	67666248	10149937200	64940736	9575856720	0.9853	0.9512	0.4198
GL-5	66952334	10042850100	64298060	9476797246	0.986	0.9513	0.4194
GL-6	66412534	9961880100	62557914	9159996542	0.9871	0.9546	0.4249
GL-7	72963920	10944588000	69689538	10245691647	0.9852	0.9509	0.4223
GL-8	69737790	10460668500	66988248	9873490841	0.9855	0.9521	0.4202
GL-9	72122554	10818383100	68396328	10025969376	0.9857	0.953	0.4212
GL-10	68759406	10313910900	65378074	9579082768	0.9866	0.9542	0.42
GL-11	68652650	10297897500	65442362	9621437082	0.9873	0.9553	0.4225
GL-12	66116184	9917427600	63280932	9313729193	0.9863	0.9546	0.4214
GL-13	72141994	10821299100	68501154	10049583683	0.9865	0.9554	0.4199
GL-14	67586540	10137981000	64774650	9533661941	0.9888	0.9604	0.4213
GL-15	68131114	10219667100	64860472	9512264147	0.9883	0.9588	0.4195
GL-16	68455210	10268281500	63420526	9222871980	0.9872	0.9579	0.4235
GL-17	65763054	9864458100	61782058	9026338624	0.9865	0.9551	0.4234
GL-18	68002044	10200306600	64843068	9522676270	0.9879	0.9563	0.4221
GL-19	69367382	10405107300	65456338	9572559424	0.9863	0.9549	0.4266
GL-20	68963634	10344545100	65164120	9535897610	0.9876	0.9566	0.4293
GL-21	65874596	9881189400	62936986	9253069507	0.9858	0.9529	0.4235
GL-22	66928014	10039202100	63853318	9384234395	0.9855	0.9522	0.4196
GL-23	63930392	9589558800	61764474	9139877304	0.985	0.9466	0.4161
GL-24	65981070	9897160500	63760778	9400803808	0.988	0.9574	0.4251
GL-25	66489114	9973367100	63913082	9417732228	0.9862	0.9512	0.4214
GL-26	72284908	10842736200	68280980	9975992567	0.9864	0.9552	0.4278
GL-27	68722106	10308315900	65412960	9598798079	0.9883	0.9591	0.4269
GL-28	72425036	10863755400	68945542	10125458223	0.9867	0.9561	0.4213
GL-29	68954614	10343192100	65279982	9574125300	0.9881	0.9583	0.427
GL-30	68729350	10309402500	65989446	9721355476	0.9853	0.9506	0.4205
LY-1	81443964	12216594600	81350988	12112079530	0.982921	0.942699	0.429701
LY-2	104949004	15742350600	104828424	15532194452	0.981745	0.941183	0.433805
LY-3	120641128	18096169200	120501048	17834130754	0.983182	0.94577	0.434472
LY-4	121939806	18290970900	121803210	18077233660	0.980171	0.936003	0.424291
LY-5	109040260	16356039000	108917200	16055741430	0.980275	0.937141	0.426665
LY-6	90075954	13511393100	89973272	13390338136	0.980411	0.936191	0.425874
LY-7	80161892	12024283800	80074220	11878822874	0.980456	0.935855	0.426503
LY-9	81696254	12254438100	81589432	12152920264	0.973725	0.915749	0.438923
LY-10	101952206	15292830900	101833740	15129858734	0.983842	0.94663	0.430933
LY-11	80195184	12029277600	80103430	11914104724	0.978079	0.928845	0.426602
LY-12	110529164	16579374600	110406744	16432145936	0.98019	0.934006	0.427519
LY-13	99843222	14976483300	99728422	14810690526	0.982278	0.942436	0.426686
LY-14	98001666	14700249900	97896540	14560322302	0.977478	0.925529	0.422763
LY-15	94462750	14169412500	94314430	14013076022	0.980268	0.93515	0.432266
LY-16	82513934	12377090100	82386256	12278525140	0.976423	0.923199	0.426185
LY-17	84653568	12698035200	84522974	12570366024	0.976515	0.924093	0.433465
LY-18	84247898	12637184700	84119324	12527782532	0.979211	0.929719	0.424126
LY-19	148567860	22285179000	148337330	22099683082	0.980049	0.931659	0.425699
LY-22	98447178	14767076700	98294458	14631465764	0.980454	0.933571	0.42571
LY-23	88997032	13349554800	88862100	13276268654	0.979625	0.930547	0.420884
LY-24	146914726	22037208900	146684842	21898270012	0.982712	0.942334	0.41541
LY-25	96661162	14499174300	96461956	14362489786	0.96995	0.912416	0.419705
LY-26	102609010	15391351500	102451548	15292340904	0.980574	0.933508	0.416719
LY-27	82196038	12329405700	82069622	12244198422	0.98085	0.934883	0.418318
LY-30	90448956	13567343400	90265696	13460713470	0.964572	0.894189	0.423306
LY-31	121109266	18166389900	120950958	18020982034	0.968831	0.91486	0.422076
LY-32	96666330	14499949500	96488252	14393053778	0.971164	0.917061	0.42076
LY-33	91107416	13666112400	90925042	13573299258	0.965045	0.897473	0.416612
LY-34	83797434	12569615100	83594886	12424220974	0.977492	0.932444	0.424734
LY-35	109345884	16401882600	109123346	16263598062	0.967209	0.906744	0.428055
LY-36	97317414	14597612100	97127834	14495678110	0.963621	0.897452	0.426892
LY-37	83576594	12536489100	83411420	12438621568	0.962811	0.895098	0.430518
LY-38	87746916	13162037400	87568062	13020574264	0.966554	0.902488	0.416616
LY-39	89363434	13404515100	89191980	13314934648	0.961899	0.892696	0.414033
LY-40	89042852	13356427800	88858818	13248622126	0.968936	0.91096	0.414601
TWL-1	67322922	10098438300	64630162	9513660981	0.9878	0.9574	0.4208
TWL-2	66620050	9993007500	64304938	9484228870	0.9859	0.9534	0.4232
TWL-3	70631922	10594788300	67805574	9982062126	0.9854	0.952	0.4234
TWL-4	68718798	10307819700	64972254	9491129034	0.989	0.9614	0.4349
TWL-5	66345096	9951764400	63494900	9347640727	0.9862	0.9513	0.4208
TWL-6	67005140	10050771000	64300906	9460338844	0.9841	0.9452	0.4218
TWL-7	64617836	9692675400	62026302	9132225660	0.9855	0.9515	0.4191
TWL-8	68486742	10273011300	65387140	9615185992	0.9877	0.957	0.4231
TWL-9	68817208	10322581200	65694126	9660289598	0.9878	0.9572	0.4225
TWL-10	66673652	10001047800	63739290	9361199912	0.9869	0.9536	0.4287
TWL-11	67012756	10051913400	63941910	9411616534	0.9847	0.9494	0.4209
TWL-12	68430680	10264602000	64957708	9533973138	0.9885	0.96	0.4228
TWL-13	63583950	9537592500	61211488	9021796425	0.9852	0.9508	0.4189
TWL-14	66740874	10011131100	63937560	9415690244	0.9864	0.9509	0.4213
TWL-15	65707596	9856139400	62869178	9240736194	0.9877	0.9566	0.4248
TWL-16	71235912	10685386800	68247568	10025720840	0.9866	0.9555	0.418
TWL-17	65675946	9851391900	62359180	9134192958	0.9862	0.9547	0.4222
TWL-18	74870094	11230514100	71455924	10493375291	0.9865	0.9553	0.4221
TWL-19	71449916	10717487400	68002506	9987197247	0.9858	0.9527	0.419
TWL-20	80779816	12116972400	75950990	11084594595	0.9877	0.9593	0.4237
TWL-21	67355690	10103353500	64295810	9438680781	0.9889	0.9609	0.4199
TWL-22	68676326	10301448900	65454194	9590905968	0.9858	0.9514	0.4211
TWL-23	69731460	10459719000	66923686	9856631482	0.9859	0.9534	0.4198
TWL-24	78204926	11730738900	75177550	11074547443	0.9861	0.9542	0.4201
TWL-25	65430882	9814632300	62065266	9089442779	0.9861	0.9538	0.4254
TWL-26	68339900	10250985000	64637358	9463964487	0.9863	0.955	0.4283
TWL-27	73695980	11054397000	70093370	10290658367	0.9861	0.9542	0.4212
TWL-28	67024328	10053649200	64416584	9502643733	0.9873	0.9553	0.421
TWL-29	66861610	10029241500	63975782	9410347055	0.9872	0.955	0.4224
TWL-30	68200730	10230109500	64685738	9475704590	0.9889	0.9612	0.4243
